# Supplementary material for: Multiplexed fluidic circuit board for controlled perfusion of 3D blood vessels-on-a-chip
Source: Lab Chip. 2022 Dec 9;23(1):168–81. doi: 10.1039/d2lc00686c (PMC9764810; doi:10.1039/d2lc00686c)
Supplement: LC-023-D2LC00686C-s002 [file LC-023-D2LC00686C-s002.zip]

Archive with 8 entries (8 files):
- VideoCollection/VideoS1.avi
- VideoCollection/VideoS2.avi
- VideoCollection/VideoS3.avi
- VideoCollection/VideoS4.m4v
- VideoCollection/VideoS5.avi
- VideoCollection/VideoS6.avi
- VideoCollection/VideoS7.avi
- VideoCollection/VideoS8.avi
